# Supplementary material for: A causal role for the precuneus in network-wide theta and gamma oscillatory activity during complex memory retrieval
Source: eLife. 2019 Feb 11;8:e43114. doi: 10.7554/eLife.43114 (PMC6397002; doi:10.7554/eLife.43114)
Supplement: Figure 3—source data 1. — File contains data for panel C of Figure 3 (MTL-precuneus PAC), and data for non-significant mPFC and TPJ seeds. [file elife-43114-fig3-data1.zip]

Archive with 11 entries (8 files):
- Fig3C-E_source/
- Fig3C-E_source/PAC_MTL-TPJ.csv
- __MACOSX/
- __MACOSX/Fig3C-E_source/
- __MACOSX/Fig3C-E_source/._PAC_MTL-TPJ.csv
- Fig3C-E_source/PAC_MTL-PCu.csv
- __MACOSX/Fig3C-E_source/._PAC_MTL-PCu.csv
- Fig3C-E_source/PAC_MTL-mPFC.csv
- __MACOSX/Fig3C-E_source/._PAC_MTL-mPFC.csv
- Fig3C-E_source/READ_ME.rtf
- __MACOSX/Fig3C-E_source/._READ_ME.rtf
