# Supplementary material for: A causal role for the precuneus in network-wide theta and gamma oscillatory activity during complex memory retrieval
Source: eLife. 2019 Feb 11;8:e43114. doi: 10.7554/eLife.43114 (PMC6397002; doi:10.7554/eLife.43114)
Supplement: Figure 3—source data 1. — File contains data for panel C of Figure 3 (MTL-precuneus PAC), and data for non-significant mPFC and TPJ seeds. [file elife-43114-fig3-data1.zip › Fig3C-E_source/PAC_MTL-TPJ.csv]

-0.15434	-0.29946	0.021758	0.96576	0.81671
-0.33871	-0.37977	0.47602	0.76565	0.89076
-0.63977	-0.57933	0.29534	0.66771	1.0808
-0.85457	-0.61694	0.23628	0.65075	0.79235
-0.91527	-0.92346	0.13224	0.73025	0.41153
-0.84428	-1.2411	0.033268	0.41639	0.54145
-0.96249	-1.5224	-0.07397	0.14566	0.45268
-0.92534	-1.35	-0.32608	-0.18673	0.32873
-1.1062	-1.1632	-0.18034	-0.43378	0.27448
-0.90848	-1.1667	-0.42756	-0.71316	0.13037
-0.75398	-1.163	-0.50237	-1.0895	0.14937
