# Supplementary material for: A causal role for the precuneus in network-wide theta and gamma oscillatory activity during complex memory retrieval
Source: eLife. 2019 Feb 11;8:e43114. doi: 10.7554/eLife.43114 (PMC6397002; doi:10.7554/eLife.43114)
Supplement: Figure 3—source data 1. — File contains data for panel C of Figure 3 (MTL-precuneus PAC), and data for non-significant mPFC and TPJ seeds. [file elife-43114-fig3-data1.zip › Fig3C-E_source/PAC_MTL-PCu.csv]

	3	4	5	6	7
65	1.3894	3.2956	-0.30933	0.11757	0.066083
67	1.2553	3.56	-0.54148	0.20504	0.17824
69	1.595	3.7553	-0.73529	0.12525	0.15045
71	1.2293	4.2139	-1.4605	0.018743	-0.19481
73	1.4884	4.0018	-1.5518	-0.19326	-0.17929
75	1.56	3.4476	-1.6449	-0.3641	-0.35656
77	1.823	3.0894	-1.7152	-0.4599	-0.15346
79	1.7062	2.6551	-1.7759	-0.47978	0.053432
81	1.7559	2.2001	-1.9215	-0.6964	-0.011902
83	1.6799	1.8307	-1.9031	-0.79358	0.28304
85	1.4181	1.7353	-1.517	-0.68992	0.35122
