# Supplementary material for: A causal role for the precuneus in network-wide theta and gamma oscillatory activity during complex memory retrieval
Source: eLife. 2019 Feb 11;8:e43114. doi: 10.7554/eLife.43114 (PMC6397002; doi:10.7554/eLife.43114)
Supplement: Figure 3—source data 1. — File contains data for panel C of Figure 3 (MTL-precuneus PAC), and data for non-significant mPFC and TPJ seeds. [file elife-43114-fig3-data1.zip › Fig3C-E_source/PAC_MTL-mPFC.csv]

-1.0047	0.51183	1.9374	-0.56169	-0.04274
-1.07	0.73716	2.2356	-0.7827	-0.18738
-0.99949	0.69558	2.2845	-0.52886	0.038141
-0.85212	0.0109	2.2123	-0.6795	0.23881
-0.78611	-0.1693	1.8303	-0.65076	0.36141
-0.69891	-0.17555	1.4914	-1.0725	0.60809
-0.84193	-0.45755	1.3438	-0.88423	0.77008
-0.97024	-0.34181	1.2685	-0.69052	1.0153
-0.83777	-0.45245	1.2069	-0.73033	1.2103
-1.0151	-0.68412	1.103	-0.669	1.4047
-1.2141	-0.77712	0.75407	-0.61683	1.2111
