# Supplementary material for: A causal role for the precuneus in network-wide theta and gamma oscillatory activity during complex memory retrieval
Source: eLife. 2019 Feb 11;8:e43114. doi: 10.7554/eLife.43114 (PMC6397002; doi:10.7554/eLife.43114)
Supplement: Figure 4—source data 1. — File contains data for panel C of Figure 4 (MTL-precuneus PAC), and data for non-significant mPFC and TPJ seeds. [file elife-43114-fig4-data1.zip › Fig4B-D_source/PAC_MTL-TPJ.csv]

1.2598	0.2825	-0.17931	1.3767	-0.90027
1.5282	0.53894	-0.46278	1.0156	-0.75817
1.9256	0.78424	-0.22038	0.86311	-0.56425
2.1613	0.52907	-0.06196	0.54493	0.37696
2.2513	0.57729	-0.10555	0.11794	0.76947
2.2559	0.82367	-0.0271	0.39712	0.98823
2.3358	1.222	0.078849	0.78414	1.2511
1.9799	0.99758	0.28741	1.3095	1.3984
1.8161	0.94178	0.23934	1.5887	1.4599
1.7559	0.91823	0.30647	1.9566	1.5217
1.3838	1.0149	0.54178	2.4191	1.5549
