# Supplementary material for: A causal role for the precuneus in network-wide theta and gamma oscillatory activity during complex memory retrieval
Source: eLife. 2019 Feb 11;8:e43114. doi: 10.7554/eLife.43114 (PMC6397002; doi:10.7554/eLife.43114)
Supplement: Figure 4—source data 1. — File contains data for panel C of Figure 4 (MTL-precuneus PAC), and data for non-significant mPFC and TPJ seeds. [file elife-43114-fig4-data1.zip › Fig4B-D_source/PAC_MTL-PCu.csv]

-0.23031	-2.6628	1.6815	0.23525	-0.85789
-0.10244	-2.5056	1.9924	-0.15138	-0.96471
-0.62333	-2.5573	2.0715	-0.20587	-0.88779
-0.53119	-2.864	2.6316	-0.09042	-0.91227
-0.86541	-2.8703	2.6816	0.13592	-0.91123
-0.90827	-2.5723	2.4689	0.041409	-0.73345
-1.0188	-2.3591	2.4718	0.23115	-0.73222
-0.88043	-2.1158	2.3646	0.24708	-0.94887
-1.1351	-1.8097	2.3721	0.3013	-0.75315
-1.1412	-1.37	2.4158	0.22282	-0.95325
-1.038	-1.2763	1.9982	0.28194	-1.0178
