# Supplementary material for: A causal role for the precuneus in network-wide theta and gamma oscillatory activity during complex memory retrieval
Source: eLife. 2019 Feb 11;8:e43114. doi: 10.7554/eLife.43114 (PMC6397002; doi:10.7554/eLife.43114)
Supplement: Figure 4—source data 1. — File contains data for panel C of Figure 4 (MTL-precuneus PAC), and data for non-significant mPFC and TPJ seeds. [file elife-43114-fig4-data1.zip › Fig4B-D_source/PAC_MTL-mPFC.csv]

0.68709	0.5331	-0.65615	-0.20513	0.40346
0.92562	0.16291	-0.80331	-0.50591	0.26657
0.85655	0.073851	-0.84656	-0.83682	0.17719
0.88334	0.36307	-0.72001	-0.86864	0.068479
1.0967	0.65209	-0.47299	-0.95456	-0.09237
0.936	0.86657	-0.2451	-0.68262	-0.22512
0.92593	0.97812	-0.10433	-0.88228	-0.26737
0.86444	0.93753	-0.02627	-1.1812	-0.25846
0.2692	1.1111	-0.01029	-1.2716	-0.31151
0.43082	1.249	0.19519	-1.4216	-0.41511
0.29186	1.0513	0.44761	-1.6164	-0.17485
